# Supplementary material for: Animal Models, Pathogenesis, and Potential Treatment of Thoracic Aortic Aneurysm
Source: Int J Mol Sci. 2024 Jan 11;25(2):901. doi: 10.3390/ijms25020901 (PMC10815651; doi:10.3390/ijms25020901)
Supplement: Supplementary file 1 [file ijms-25-00901-s001.zip]

Archive with 1 entries (1 files):
- ijms-2804391-supplementary.pdf
